# Supplementary material for: Comparison of Conventionally Performed and Intracardiac Echocardiography Guided Catheter Ablation of Atrioventricular Node in Patients with Permanent Atrial Fibrillation—A Retrospective Single-Center Study
Source: J Clin Med. 2024 Aug 5;13(15):4565. doi: 10.3390/jcm13154565 (PMC11312848; doi:10.3390/jcm13154565)
Supplement: Supplementary file 1 [file jcm-13-04565-s001.zip]

Archive with 1 entries (1 files):
- jcm-3047390-supplementary.avi
